# Supplementary material for: Investigating the interactive effects of habitat type and light intensity on rocky shores
Source: Oecologia. 2024 Jul 24;205(3-4):627–42. doi: 10.1007/s00442-024-05591-2 (PMC11358318; doi:10.1007/s00442-024-05591-2)
Supplement: Supplementary file 2 — Supplementary file2 (XLSX 36 KB) [file 442_2024_5591_MOESM2_ESM.xlsx]

## Sheet: Title Page
Investigating the interactive effects of habitat type and light intensity on rocky shores
Nina Schaefer a,b*, Katherine A. Dafforn a,b, Emma L. Johnston a,c, Graeme F. Clark a,c, Mariana Mayer-Pinto a
a Centre for Marine Science and Innovation; Evolution and Ecology Research Centre, School of Biological, Earth and Environmental Sciences, University of New South Wales, Sydney, NSW 2052, Australia
b School of Natural Sciences, Macquarie University, North Ryde, NSW 2109, Australia
c School of Life and Environmental Sciences, University of Sydney, Camperdown, NSW 2006, Australia
* Corresponding author: Nina Schaefer (n.schaefer@unsw.edu.au, nina.schaefer@mq.edu.au)
[1]
[1] NS, KD, EL and MMP conceived the ideas and designed the methodology; NS collected the data; NS and GC analysed the data; NS led the writing of the manuscript. All authors contributed critically to the drafts and gave final approval for publication.

## Sheet: Main analyses
Mobile richness-CB North	Chisq	Df	Pr(>Chisq)
(Intercept)	59.0536	1	1.534E-14***
Habitat	9.696	1	0.001847*
Treatment	0.6593	5	0.985128
Time	1.0819	5	0.955696
Habitat:Treatment	15.4773	5	0.008506*			See tabs Mobile Richness Dunnett + Movile Richness Effect Sizes
Habitat:Time	9.1516	5	0.103168
Treatment:Time	5.0126	25	0.999994
Habitat:Treatment:Time	16.504	25	0.898992
Mobile richness-CB East	Chisq	Df	Pr(>Chisq)			Contrast	ratio	SE	df	null	t.ratio	p.value
(Intercept)	10.8625	1	0.0009813***			Pool / Rock	2.73	0.192	307	1	14.236	<0.001
Habitat	6.6002	1	0.0101969*
Treatment	4.8258	5	0.437503
Time	2.04	5	0.843585
Habitat:Treatment	8.4536	5	0.132945
Habitat:Time	10.0822	5	0.0729399
Treatment:Time	8.7804	25	0.998862
Habitat:Treatment:Time	20.5383	25	0.71805
Mobile abundance-CB North	Chisq	Df	Pr(>Chisq)
(Intercept)	171.993	1	<2.2E-16***
Habitat	24.7733	1	6.448E-07***
Treatment	11.4197	5	0.0436651*
Time	6.7536	5	0.239622
Habitat:Treatment	31.2704	5	8.283E-06***
Habitat:Time	15.8284	5	0.0073515**
Treatment:Time	19.4443	25	0.775333
Habitat:Treatment:Time	54.4061	25	0.0005884***			See tabs Mobile Abundance Dunnett + Movile Richness Effect Sizes
Mobile abundance-CB East	Chisq	Df	Pr(>Chisq)
(Intercept)	116.76	1	<2.2E-16***
Habitat	41.382	1	1.252E-10***
Treatment	26.744	5	6.397E-05***
Time	12.433	5	0.0293144*
Habitat:Treatment	22.703	5	0.0003847***
Habitat:Time	37.772	5	4.193E-07***
Treatment:Time	38.751	25	0.0390129*
Habitat:Treatment:Time	66.556	25	1.233E-05***			See tabs Mobile Abundance Dunnett + Movile Richness Effect Sizes
Algal cover-CB North	Chisq	Df	Pr(>Chisq)
(Intercept)	4.6189	1	0.03162*
Treatment	9.367	5	0.09529
Habitat	4.7387	1	0.02949*			Contrast	odds.ratio	SE	df	null	t.ratio	p.value
Treatment:Habitat	5.1003	5	0.40376			Pool / Rock	6.38	3.11	50	1	3.801	0.0004
Algal cover-CB East	Chisq	Df	Pr(>Chisq)			Contrast	odds.ratio	SE	df	null	t.ratio	p.value
(Intercept)	1.8952	1	0.168621			Clear / FullLight	1.138	0.947	43	1	0.155	0.9979
Treatment	15.5421	5	0.008281**			seventyfive / FullLight 6.253 4.696 43 1 2.440 0.0768	6.253	4.696	43	1	2.44	0.0768
Habitat	0	1	0.997791			thirtyfive / FullLight 2.247 1.751 43 1 1.039 0.7150	2.247	1.751	43	1	1.039	0.715
Treatment:Habitat	5.1561	5	0.397124			fifteen / FullLight 3.431 2.702 43 1 1.566 0.3928	3.431	2.702	43	1	1.566	0.3928
						FullShade / FullLight 0.196 0.182 43 1 -1.754 0.2941	0.196	0.182	43	1	-1.754	0.2941

## Sheet: Mobile Richness Dunnett
CB North
Pool									Rock
FL-CL									FL-CL
ratio	SE	df	null	t.ratio	p.value				ratio	SE	df	null	t.ratio	p.value
1.13475	0.131073	336	1	1.09442	0.274556				1.03741	0.221189	336	1	0.172273	0.863326
FL-75LT									FL-75LT
ratio	SE	df	null	t.ratio	p.value				ratio	SE	df	null	t.ratio	p.value
1.13475	0.131073	336	1	1.09441	0.274558				1.18182	0.24208	336	1	0.81555	0.415336
FL-35LT									FL-35LT
ratio	SE	df	null	t.ratio	p.value				ratio	SE	df	null	t.ratio	p.value
1.23404	0.13983	336	1	1.85592	0.0643404				1.27167	0.258278	336	1	1.18329	0.237531
FL-15LT									FL-15LT
ratio	SE	df	null	t.ratio	p.value				ratio	SE	df	null	t.ratio	p.value
1.17021	0.134207	336	1	1.37058	0.171421				1.65909	0.316647	336	1	2.65263	0.00836569
FL-FS									FL-FS
ratio	SE	df	null	t.ratio	p.value				ratio	SE	df	null	t.ratio	p.value
1.18224	0.137627	336	1	1.43808	0.151342				2.76438	0.49129	336	1	5.72141	2.33912e-08

## Sheet: Mobile Richness Effect Sizes
CB North
FL-CL
ratio	SE	df	null	t.ratio	p.value
1.09383	0.265243	336	1	0.369844	0.711732
FL-75LT
ratio	SE	df	null	t.ratio	p.value
0.960174	0.225795	336	1	-0.172821	0.862897
FL-35LT
ratio	SE	df	null	t.ratio	p.value
0.970413	0.225691	336	1	-0.129135	0.897328
FL-15LT
ratio	SE	df	null	t.ratio	p.value
0.705333	0.157051	336	1	-1.56777	0.117875
FL-FS
ratio	SE	df	null	t.ratio	p.value
0.427668	0.0908559	336	1	-3.99825	0.0000784930628307262*

## Sheet: Mobile Abundance Dunnett
CB North																	CB East
Pool									Rock								Pool									Rock
FL-CL									FL-CL								FL-CL									FL-CL
Time	Sampling 1 (day 38)	Sampling 2 (day 67)	Sampling 3 (day 98)	Sampling 4 (day 123)	Sampling 5 (day 158)	Sampling 6 (day 183)			Time	Sampling 1 (day 38)	Sampling 2 (day 67)	Sampling 3 (day 98)	Sampling 4 (day 123)	Sampling 5 (day 158)	Sampling 6 (day 183)		Time	Sampling 1 (day 38)	Sampling 2 (day 67)	Sampling 3 (day 98)	Sampling 4 (day 123)	Sampling 5 (day 158)	Sampling 6 (day 183)			Time	Sampling 1 (day 38)	Sampling 2 (day 67)	Sampling 3 (day 98)	Sampling 4 (day 123)	Sampling 5 (day 158)	Sampling 6 (day 183)
ratio	1.21273	1.24327	1.23968	2.34332	1.62193	2.6277			ratio	2.13071	0.344826	1.65126	1.29671	1.12545	1.00335		ratio	0.575846	1.04871	1.18867	1.09925	0.887676	1.06743			ratio	0.250059	2.19487	0.302641	0.290769	0.677866	0.8015
SE	0.457696	0.46557	0.462972	0.878027	0.610096	0.990343			SE	2.7368	0.173613	0.785251	0.623986	0.532773	0.482527		SE	0.293428	0.489036	0.566348	0.520183	0.417586	0.505512			SE	0.308403	1.60186	0.199983	0.275984	0.425127	0.565499
df	280	280	280	280	280	280			df	280	280	280	280	280	280		df	246	246	246	246	246	246			df	246	246	246	246	246	246
null	1	1	1	1	1	1			null	1	1	1	1	1	1		null	1	1	1	1	1	1			null	1	1	1	1	1	1
t.ratio	0.511049	0.581462	0.575303	2.2727	1.28568	2.5634			t.ratio	0.588929	-2.11472	1.05467	0.539952	0.249652	0.00695468		t.ratio	-1.08312	0.102001	0.362753	0.199975	-0.253277	0.137779			t.ratio	-1.12384	1.07714	-1.80875	-1.3014	-0.619951	-0.313614
p.value	0.60972	0.561397	0.565548	0.023802	0.199618	0.0108879			p.value	0.556383	0.0353376	0.292488	0.589659	0.80304	0.994456		p.value	0.279815	0.918839	0.717101	0.841665	0.800266	0.890528			p.value	0.262175	0.282473	0.0717105	0.19434	0.535864	0.75408
p.adjusted	1	1	1	0.119	0.7984	0.0654			p.adjusted	1	0.2118	1	1	1	1		p.adjusted	1	1	1	1	1	1			p.adjusted	1	1	0.4302	0.9715	1	1
FL-75LT									FL-75LT								FL-75LT									FL-75LT
Time	Sampling 1 (day 38)	Sampling 2 (day 67)	Sampling 3 (day 98)	Sampling 4 (day 123)	Sampling 5 (day 158)	Sampling 6 (day 183)			Time	Sampling 1 (day 38)	Sampling 2 (day 67)	Sampling 3 (day 98)	Sampling 4 (day 123)	Sampling 5 (day 158)	Sampling 6 (day 183)		Time	Sampling 1 (day 38)	Sampling 2 (day 67)	Sampling 3 (day 98)	Sampling 4 (day 123)	Sampling 5 (day 158)	Sampling 6 (day 183)			Time	Sampling 1 (day 38)	Sampling 2 (day 67)	Sampling 3 (day 98)	Sampling 4 (day 123)	Sampling 5 (day 158)	Sampling 6 (day 183)
ratio	1.27982	1.27633	1.20494	1.93003	1.50334	1.89802			ratio	16.9215	0.535377	2.38692	1.99906	1.4486	1.26378		ratio	0.473342	0.623561	1.55213	1.22646	0.972748	1.10437			ratio	3.0105	4.08335	0.851333	1.77223	1.54205	0.849712
SE	0.483388	0.477358	0.450555	0.724974	0.56558	0.718462			SE	18.6372	0.25446	1.10851	0.933247	0.672107	0.569168		SE	0.241762	0.293851	0.762315	0.603236	0.457889	0.528524			SE	2.28106	2.83448	0.468551	0.946257	0.822903	0.443784
df	280	280	280	280	280	280			df	280	280	280	280	280	280		df	246	246	246	246	246	246			df	246	246	246	246	246	246
null	1	1	1	1	1	1			null	1	1	1	1	1	1		null	1	1	1	1	1	1			null	1	1	1	1	1	1
t.ratio	0.653214	0.652352	0.498573	1.75051	1.08366	1.69288			t.ratio	2.5682	-1.31453	1.87335	1.48374	0.798755	0.519817		t.ratio	-1.46437	-1.00225	0.89511	0.415033	-0.0586979	0.207447			t.ratio	1.45454	2.02681	-0.292441	1.07174	0.811613	-0.311824
p.value	0.514154	0.514709	0.618472	0.081126	0.279447	0.0915909			p.value	0.0107417	0.189744	0.0620616	0.139002	0.425109	0.603602		p.value	0.144369	0.317206	0.371603	0.67848	0.95324	0.835832			p.value	0.147071	0.043761	0.770196	0.284887	0.417798	0.755439
p.adjusted	1	1	1	0.4866	1	0.4866			p.adjusted	0.0642	0.5691	0.3105	0.556	0.8502	0.8502		p.adjusted	0.8664	1	1	1	1	1			p.adjusted	0.7355	0.2628	1	1	1	1
FL-35LT									FL-35LT								FL-35LT									FL-35LT
Time	Sampling 1 (day 38)	Sampling 2 (day 67)	Sampling 3 (day 98)	Sampling 4 (day 123)	Sampling 5 (day 158)	Sampling 6 (day 183)			Time	Sampling 1 (day 38)	Sampling 2 (day 67)	Sampling 3 (day 98)	Sampling 4 (day 123)	Sampling 5 (day 158)	Sampling 6 (day 183)		Time	Sampling 1 (day 38)	Sampling 2 (day 67)	Sampling 3 (day 98)	Sampling 4 (day 123)	Sampling 5 (day 158)	Sampling 6 (day 183)			Time	Sampling 1 (day 38)	Sampling 2 (day 67)	Sampling 3 (day 98)	Sampling 4 (day 123)	Sampling 5 (day 158)	Sampling 6 (day 183)
ratio	1.87228	1.67458	1.45148	2.95224	1.781	2.58395			ratio	43.8276	0.961128	2.68202	1.63369	1.71776	1.01018		ratio	0.714619	0.614804	1.10372	1.28857	0.968172	1.17396			ratio	1.44633	0.465214	1.3682	1.11866	1.10055	0.810982
SE	0.701951	0.62435	0.540941	1.10353	0.669018	0.973496			SE	47.4406	0.428456	1.27831	0.772414	0.786821	0.462765		SE	0.365568	0.288832	0.546949	0.633075	0.457007	0.577852			SE	1.19306	0.448212	0.698333	0.608408	0.600609	0.424688
df	280	280	280	280	280	280			df	280	280	280	280	280	280		df	246	246	246	246	246	246			df	246	246	246	246	246	246
null	1	1	1	1	1	1			null	1	1	1	1	1	1		null	1	1	1	1	1	1			null	1	1	1	1	1	1
t.ratio	1.67279	1.3828	0.999743	2.89616	1.5365	2.51978			t.ratio	3.49236	-0.0889397	2.06993	1.03816	1.18114	0.0221038		t.ratio	-0.656831	-1.03545	0.199151	0.516049	-0.0685242	0.325839			t.ratio	0.447371	-0.794285	0.614211	0.206164	0.175566	-0.400078
p.value	0.0954858	0.167828	0.318298	0.00407548	0.125544	0.0122993			p.value	0.000556183	0.929193	0.0393762	0.300092	0.238549	0.982381		p.value	0.511904	0.301473	0.842309	0.606283	0.945424	0.744823			p.value	0.655001	0.427795	0.539643	0.836833	0.86078	0.689446
p.adjusted	0.382	0.382	0.382	0.0246	0.382	0.0615			p.adjusted	0.0036	1	0.197	0.954	0.954	1		p.adjusted	1	1	1	1	1	1			p.adjusted	1	1	1	1	1	1
FL-15LT									FL-15LT								FL-15LT									FL-15LT
Time	Sampling 1 (day 38)	Sampling 2 (day 67)	Sampling 3 (day 98)	Sampling 4 (day 123)	Sampling 5 (day 158)	Sampling 6 (day 183)			Time	Sampling 1 (day 38)	Sampling 2 (day 67)	Sampling 3 (day 98)	Sampling 4 (day 123)	Sampling 5 (day 158)	Sampling 6 (day 183)		Time	Sampling 1 (day 38)	Sampling 2 (day 67)	Sampling 3 (day 98)	Sampling 4 (day 123)	Sampling 5 (day 158)	Sampling 6 (day 183)			Time	Sampling 1 (day 38)	Sampling 2 (day 67)	Sampling 3 (day 98)	Sampling 4 (day 123)	Sampling 5 (day 158)	Sampling 6 (day 183)
ratio	2.2447	2.20793	2.03076	3.31818	2.06052	3.07928			ratio	82.5536	1.9898	4.14271	2.28986	1.94473	1.69891		ratio	0.433813	0.460422	1.11946	1.52681	1.78867	2.23561			ratio	4.72974	2.36262	0.984595	1.56083	0.944003	0.785377
SE	0.839926	0.820291	0.753725	1.23876	0.771836	1.15751			SE	88.8831	0.848565	1.8738	1.05941	0.885459	0.750698		SE	0.222072	0.218409	0.556055	0.797263	0.932238	1.09906			SE	3.48056	1.71354	0.574147	0.866067	0.548307	0.438289
df	280	280	280	280	280	280			df	280	280	280	280	280	280		df	246	246	246	246	246	246			df	246	246	246	246	246	246
null	1	1	1	1	1	1			null	1	1	1	1	1	1		null	1	1	1	1	1	1			null	1	1	1	1	1	1
t.ratio	2.16091	2.13193	1.90868	3.21279	1.93003	2.992			t.ratio	4.09916	1.61337	3.14241	1.79074	1.4608	1.19942		t.ratio	-1.63143	-1.63504	0.22719	0.810418	1.11566	1.63647			t.ratio	2.11155	1.18546	-0.0266239	0.802369	-0.0992123	-0.432911
p.value	0.0315504	0.0338829	0.0573263	0.00146805	0.0546136	0.00301852			p.value	5.43713e-05	0.10779	0.00185541	0.0744151	0.145191	0.23138		p.value	0.104079	0.103319	0.820465	0.418483	0.265658	0.10302			p.value	0.0357337	0.236981	0.978781	0.423114	0.921051	0.665459
p.adjusted	0.1264	0.1264	0.1264	0.009	0.1264	0.015			p.adjusted	0.0006	0.3234	0.0095	0.2976	0.3234	0.3234		p.adjusted	0.618	0.618	0.837	0.837	0.7971	0.618			p.adjusted	0.2142	1	1	1	1	1
FL-FS									FL-FS								FL-FS									FL-FS
Time	Sampling 1 (day 38)	Sampling 2 (day 67)	Sampling 3 (day 98)	Sampling 4 (day 123)	Sampling 5 (day 158)	Sampling 6 (day 183)			Time	Sampling 1 (day 38)	Sampling 2 (day 67)	Sampling 3 (day 98)	Sampling 4 (day 123)	Sampling 5 (day 158)	Sampling 6 (day 183)		Time	Sampling 1 (day 38)	Sampling 2 (day 67)	Sampling 3 (day 98)	Sampling 4 (day 123)	Sampling 5 (day 158)	Sampling 6 (day 183)			Time	Sampling 1 (day 38)	Sampling 2 (day 67)	Sampling 3 (day 98)	Sampling 4 (day 123)	Sampling 5 (day 158)	Sampling 6 (day 183)
ratio	2.78695	2.50467	2.84722	5.53368	3.22904	5.34303			ratio	204.826	6.10388	10.5959	29.538	15.0403	19.7271		ratio	3.34602	2.59226	1.97274	4.33708	7.7062	8.25147			ratio	71.0366	33.25	0.994265	2.5464	3.13692	1.46333
SE	1.04109	0.930929	1.05473	2.06013	1.23575	2.04993			SE	219.689	2.5199	4.7571	12.8979	6.4657	8.41449		SE	1.69107	1.19762	1.025	2.02714	3.57549	3.97876			SE	50.0292	23.2739	0.545656	1.47058	1.75897	0.97797
df	280	280	280	280	280	280			df	280	280	280	280	280	280		df	246	246	246	246	246	246			df	246	246	246	246	246	246
null	1	1	1	1	1	1			null	1	1	1	1	1	1		null	1	1	1	1	1	1			null	1	1	1	1	1	1
t.ratio	2.74375	2.4703	2.82456	4.59549	3.06296	4.36785			t.ratio	4.96211	4.38171	5.25767	7.75366	6.3056	6.99103		t.ratio	2.38975	2.06176	1.30764	3.13908	4.40115	4.3767			t.ratio	6.05333	5.00604	-0.0104798	1.61846	2.03884	0.56966
p.value	0.00646642	0.0140959	0.00507474	6.53795039284083E-06*	0.00240495	0.0000176862072502709*			p.value	1.21226207179133E-06*	0.0000166654904626526*	2.89944497681431E-07*	1.66394683398939E-13*	1.11442126780586E-09*	2.00186252627482E-11*		p.value	0.0176135	0.0402815	0.192217	0.00190177	0.0000160567942907393*	0.0000178209992167729*			p.value	5.26449466125803E-09*	1.05972640878056E-06*	0.991647	0.106844	0.0425354	0.569428
p.adjusted	0.0153	0.0153	0.0153	0.0006	0.0006	0.0006			p.adjusted	0.0006	0.0006	0.0006	0.0006	0.0006	0.0006		p.adjusted	0.0528	0.0806	0.1922	0.0076	0.0006	0.0006			p.adjusted	0.0006	0.0006	1	0.3204	0.17	1

## Sheet: Mobile Abundance Effect Sizes
CB North								CB East
FL-PC								FL-PC
Time	Sampling 1 (day 38)	Sampling 2 (day 67)	Sampling 3 (day 98)	Sampling 4 (day 123)	Sampling 5 (day 158)	Sampling 6 (day 183)		Time	Sampling 1 (day 38)	Sampling 2 (day 67)	Sampling 3 (day 98)	Sampling 4 (day 123)	Sampling 5 (day 158)	Sampling 6 (day 183)
ratio	0.569169	3.60549	0.750746	1.80713	1.44114	2.61893		ratio	2.30283	0.477804	3.92765	3.7805	1.30952	1.33179
SE	0.761977	2.26237	0.453948	1.10217	0.871415	1.60019		SE	3.07366	0.413559	3.20098	4.00983	1.02551	1.13162
df	280	280	280	280	280	280		df	246	246	246	246	246	246
null	1	1	1	1	1	1		null	1	1	1	1	1	1
t.ratio	-0.420972	2.04382	-0.474128	0.970224	0.604349	1.57569		t.ratio	0.624952	-0.853286	1.67861	1.2538	0.344336	0.337202
p.value	0.674098	0.0419065	0.635778	0.332772	0.546101	0.116226		p.value	0.532582	0.394331	0.094498	0.211105	0.730888	0.736252
p.adjusted	1	0.2514	1	1	1	0.581		p.adjusted	1	1	0.567	1	1	1
FL-75LT								FL-75LT
Time	Sampling 1 (day 38)	Sampling 2 (day 67)	Sampling 3 (day 98)	Sampling 4 (day 123)	Sampling 5 (day 158)	Sampling 6 (day 183)		Time	Sampling 1 (day 38)	Sampling 2 (day 67)	Sampling 3 (day 98)	Sampling 4 (day 123)	Sampling 5 (day 158)	Sampling 6 (day 183)
ratio	0.0756325	2.38398	0.504809	0.965472	1.03779	1.50185		ratio	0.15723	0.152708	1.82317	0.692044	0.630816	1.2997
SE	0.0880618	1.44191	0.300999	0.578492	0.61988	0.883552		SE	0.143664	0.128125	1.34476	0.502332	0.448934	0.920731
df	280	280	280	280	280	280		df	246	246	246	246	246	246
null	1	1	1	1	1	1		null	1	1	1	1	1	1
t.ratio	-2.21746	1.43638	-1.14643	-0.0586429	0.0620985	0.691307		t.ratio	-2.02474	-2.23978	0.814243	-0.507125	-0.647407	0.370032
p.value	0.0273948	0.152011	0.252595	0.953278	0.950529	0.489946		p.value	0.0439744	0.0259988	0.416293	0.612521	0.517972	0.711677
p.adjusted	0.1644	0.76	1	1	1	1		p.adjusted	0.22	0.156	1	1	1	1
FL-35LT								FL-35LT
Time	Sampling 1 (day 38)	Sampling 2 (day 67)	Sampling 3 (day 98)	Sampling 4 (day 123)	Sampling 5 (day 158)	Sampling 6 (day 183)		Time	Sampling 1 (day 38)	Sampling 2 (day 67)	Sampling 3 (day 98)	Sampling 4 (day 123)	Sampling 5 (day 158)	Sampling 6 (day 183)
ratio	0.0427193	1.74231	0.541189	1.8071	1.03681	2.55792		ratio	0.49409	1.32155	0.806698	1.15189	0.879715	1.44758
SE	0.0489361	1.01255	0.327435	1.08914	0.614179	1.51714		SE	0.479548	1.41663	0.573882	0.844225	0.634651	1.04032
df	280	280	280	280	280	280		df	246	246	246	246	246	246
null	1	1	1	1	1	1		null	1	1	1	1	1	1
t.ratio	-2.75253	0.955355	-1.01481	0.981784	0.0610317	1.58349		t.ratio	-0.726417	0.260093	-0.30195	0.192942	-0.177644	0.514698
p.value	0.00629997	0.340222	0.311074	0.327054	0.951377	0.114438		p.value	0.468274	0.79501	0.762945	0.847164	0.859149	0.607226
p.adjusted	0.0378	1	1	1	1	0.572		p.adjusted	1	1	1	1	1	1
FL-15LT								FL-15LT
Time	Sampling 1 (day 38)	Sampling 2 (day 67)	Sampling 3 (day 98)	Sampling 4 (day 123)	Sampling 5 (day 158)	Sampling 6 (day 183)		Time	Sampling 1 (day 38)	Sampling 2 (day 67)	Sampling 3 (day 98)	Sampling 4 (day 123)	Sampling 5 (day 158)	Sampling 6 (day 183)
ratio	0.0271908	1.10962	0.490202	1.44908	1.05954	1.81251		ratio	0.0917203	0.194877	1.13698	0.978206	1.89477	2.84654
SE	0.0309931	0.627616	0.28681	0.861404	0.624653	1.05146		SE	0.0822143	0.168909	0.870932	0.745339	1.47802	2.11666
df	280	280	280	280	280	280		df	246	246	246	246	246	246
null	1	1	1	1	1	1		null	1	1	1	1	1	1
t.ratio	-3.16262	0.183911	-1.21852	0.623981	0.0980988	1.02516		t.ratio	-2.66524	-1.88681	0.167589	-0.0289199	0.819298	1.40683
p.value	0.00173547	0.854217	0.224053	0.533148	0.921924	0.306171		p.value	0.00820265	0.060363	0.867044	0.976952	0.413409	0.16074
p.adjusted	0.0102	1	1	1	1	1		p.adjusted	0.0492	0.302	1	1	1	0.6428
FL-FS								FL-FS
Time	Sampling 1 (day 38)	Sampling 2 (day 67)	Sampling 3 (day 98)	Sampling 4 (day 123)	Sampling 5 (day 158)	Sampling 6 (day 183)		Time	Sampling 1 (day 38)	Sampling 2 (day 67)	Sampling 3 (day 98)	Sampling 4 (day 123)	Sampling 5 (day 158)	Sampling 6 (day 183)
ratio	0.0136064	0.41034	0.268709	0.187341	0.214693	0.270848		ratio	0.0471028	0.0779627	1.98412	1.70322	2.45661	5.63883
SE	0.0154537	0.22798	0.156403	0.107491	0.12355	0.155391		SE	0.0408677	0.0653879	1.49944	1.26518	1.78549	4.64683
df	280	280	280	280	280	280		df	246	246	246	246	246	246
null	1	1	1	1	1	1		null	1	1	1	1	1	1
t.ratio	-3.78354	-1.60329	-2.25774	-2.91898	-2.67353	-2.27671		t.ratio	-3.52158	-3.04221	0.906653	0.716893	1.23661	2.09893
p.value	0.000189095	0.109998	0.0247324	0.00379694	0.00794655	0.0235583		p.value	0.000511142	0.00260291	0.365478	0.47412	0.21741	0.036843
p.adjusted	0.0012	0.11	0.0708	0.019	0.0316	0.0708		p.adjusted	0.003	0.013	0.731	0.731	0.6522	0.1472
